# Supplementary material for: Guanylate-Binding protein 2b regulates the AMPK/mTOR/ULK1 signalling pathway to induce autophagy during Mycobacterium bovis infection
Source: Virulence. 2022 May 21;13(1):875–89. doi: 10.1080/21505594.2022.2073024 (PMC9132469; doi:10.1080/21505594.2022.2073024)
Supplement: Supplemental Material [file KVIR_A_2073024_SM9990.zip]

Archive with 7 entries (7 files):
- Supplement Figure1.tif
- Supplementary Figure 2.tif
- Supplementary table 1 .pdf
- Supplementary table 2 .pdf
- Supplementary table 3 .pdf
- Supplementary table 4.pdf
- Supplementary table 5 .pdf
